# Supplementary material for: Alanine aminotransferase elevation in hospitalized children with infectious mononucleosis: independent associations with Epstein–Barr virus DNA load, age, and sex
Source: Front Pediatr. 2026 Jul 7;14:1901064. doi: 10.3389/fped.2026.1901064 (PMC13385180; doi:10.3389/fped.2026.1901064)
Supplement: Supplementary file 3 [file Table1.xlsx]

## Sheet: Sensitivity Analysis 1
Supplementary Table 1. Sensitivity analyses redefining ALT elevation according to age- and sex-specific pediatric upper limits of normal.
Sensitivity Analysis 1
Variable	Crude OR (95% CI)	Crude P value	Adjusted OR (95% CI)	Adjusted P value
(Intercept)	0.09 (0.04–0.22)	< 0.001	0.07 (0.02–0.26)	< 0.001
log10EBV_DNA	2.05 (1.66–2.53)	< 0.001	2.07 (1.64–2.61)	< 0.001
sex男	0.4 (0.24–0.68)	0.001	0.3 (0.16–0.54)	< 0.001
Pre-hospital fever days	0.95 (0.89–1.01)	0.094	1.01 (0.94–1.1)	0.743
age_group32	2.56 (1.52–4.33)	< 0.001	2.53 (1.39–4.63)	0.003
age_group33	5.68 (3.06–10.56)	< 0.001	7.13 (3.52–14.42)	< 0.001

## Sheet: Sensitivity Analysis 2
Supplementary Table 1. Sensitivity analyses redefining ALT elevation according to age- and sex-specific pediatric upper limits of normal.
Sensitivity Analysis 2
Variable	Crude OR (95% CI)	Crude P value	Adjusted OR (95% CI)	Adjusted P value
(Intercept)	0.09 (0.04–0.22)	< 0.001	0.09 (0.03–0.25)	< 0.001
log10EBV_DNA	2.05 (1.66–2.53)	< 0.001	2.05 (1.65–2.55)	< 0.001
fever_days_before_adm	0.95 (0.89–1.01)	0.094	1 (0.93–1.08)	0.967
