# Supplementary material for: Alanine aminotransferase elevation in hospitalized children with infectious mononucleosis: independent associations with Epstein–Barr virus DNA load, age, and sex
Source: Front Pediatr. 2026 Jul 7;14:1901064. doi: 10.3389/fped.2026.1901064 (PMC13385180; doi:10.3389/fped.2026.1901064)
Supplement: Supplementary file 4 [file Table2.xlsx]

## Sheet: Model A continuous age
Supplementary Table 2. Sensitivity analyses with continuous age replacing categorical age groups.
Model A continuous age
Variable	Crude coefficient (95% CI)	Crude P value	Adjusted coefficient (95% CI)	Adjusted P value
(Intercept)	2.57 (2.16–2.97)	< 0.001	2.59 (2.14–3.03)	< 0.001
log10EBV_DNA	0.35 (0.26–0.44)	< 0.001	0.32 (0.24–0.40)	< 0.001
sex男	-0.52 (-0.76–-0.28)	< 0.001	-0.5 (-0.72–-0.28)	< 0.001
age_corrected	0.1 (0.06–0.14)	< 0.001	0.09 (0.06–0.13)	< 0.001

## Sheet: Model B continuous age
Supplementary Table 2. Sensitivity analyses with continuous age replacing categorical age groups.
Model B continuous age
Variable	Crude coefficient (95% CI)	Crude P value	Adjusted coefficient (95% CI)	Adjusted P value
(Intercept)	2.57 (2.16–2.97)	< 0.001	2.52 (2.02–3.03)	< 0.001
log10EBV_DNA	0.35 (0.26–0.44)	< 0.001	0.32 (0.24–0.41)	< 0.001
age_corrected	0.1 (0.06–0.14)	< 0.001	0.1 (0.06–0.13)	< 0.001
sex男	-0.52 (-0.76–-0.28)	< 0.001	-0.5 (-0.72–-0.28)	< 0.001
fever_days_before_adm	-0.02 (-0.06–0.01)	0.239	0.01 (-0.02–0.04)	0.605
