# Supplementary material for: Alanine aminotransferase elevation in hospitalized children with infectious mononucleosis: independent associations with Epstein–Barr virus DNA load, age, and sex
Source: Front Pediatr. 2026 Jul 7;14:1901064. doi: 10.3389/fped.2026.1901064 (PMC13385180; doi:10.3389/fped.2026.1901064)
Supplement: Supplementary file 5 [file Table3.xlsx]

## Sheet: Table S3 - Panel A 
Supplementary Table 3. Association between EBV DNA load and ALT severity, with ALT categorized by multiples of the upper limit of normal (ULN)
Panel A: ALT severity tiers and EBV DNA distribution
ALT severity tier	ALT range (U/L)	Multiples of ULN	n (%)	log10(EBV DNA), median (IQR)
Normal	≤ 40	≤ 1×	153 (41.9)	3.85 (2.70–4.81)
Mild-to-moderate elevation	40–200	1–5×	141 (38.6)	4.68 (3.85–5.49)
Marked elevation	> 200	> 5×	71 (19.5)	5.34 (4.45–5.90)
Trend across ordered tiers: Spearman ρ = 0.375 (P < 0.001); Kruskal–Wallis P < 0.001. ULN, upper limit of normal (40 U/L); IQR, interquartile range; EBV, Epstein–Barr virus.

## Sheet: Table S3 - Panel B
Supplementary Table 3. Association between EBV DNA load and ALT severity, with ALT categorized by multiples of the upper limit of normal (ULN)
Panel B: Proportional-odds ordinal logistic regression
Variable	Model A: Adjusted OR (95% CI)	P value	Model B: Adjusted OR (95% CI)	P value
log10(EBV DNA), per 10-fold increase	1.82 (1.52–2.19)	< 0.001	1.86 (1.55–2.25)	< 0.001
Age < 3 years				ref
Age 3–6 years	1.83 (1.08–3.11)	0.025	1.89 (1.11–3.22)	0.020
Age ≥ 6 years	4.47 (2.54–7.87)	< 0.001	4.63 (2.62–8.19)	< 0.001
Female				ref
Male	0.38 (0.24–0.59)	< 0.001	0.38 (0.25–0.60)	< 0.001
Pre-hospital fever days	—	—	1.04 (0.98–1.11)	0.220
Model A was adjusted for log10(EBV DNA), age group, and sex; Model B additionally included pre-hospital fever days.Overall trend for log10(EBV DNA): likelihood-ratio χ² = 44.6, df = 1, P < 0.001. The proportional-odds assumption was supported (likelihood-ratio test versus a multinomial model, P = 0.33). OR, odds ratio; CI, confidence interval; ULN, upper limit of normal; EBV, Epstein–Barr virus.
