# Supplementary material for: Alanine aminotransferase elevation in hospitalized children with infectious mononucleosis: independent associations with Epstein–Barr virus DNA load, age, and sex
Source: Front Pediatr. 2026 Jul 7;14:1901064. doi: 10.3389/fped.2026.1901064 (PMC13385180; doi:10.3389/fped.2026.1901064)
Supplement: Supplementary file 6 [file Table4.xlsx]

## Sheet: Table S4 - Panel A (EN)
Supplementary Table 4. Clinical-course outcomes and ALT by EBV DNA load group
Panel A: outcomes and ALT by EBV DNA load group
Variable	<10⁴	10⁴–10⁶	>10⁶	P (Kruskal–Wallis)
n (%)	132 (36.2)	197 (54.0)	36 (9.9)	—
Length of stay, days	7 (5–9)	7 (6–9)	8.5 (7–10)	0.009
In-hospital fever days, days	2 (0–3)	2 (0–4)	3 (2–5)	0.009
ALT, U/L	29 (18–85)	73 (30–178)	160 (54–314)	< 0.001
Values are median (IQR) unless otherwise indicated. EBV DNA load groups use conventional thresholds (<10⁴, 10⁴–10⁶, >10⁶ copies/mL). P values are from the Kruskal–Wallis test. IQR, interquartile range; ALT, alanine aminotransferase; EBV, Epstein–Barr virus.

## Sheet: Table S4 - Panel B (EN)
Supplementary Table 4. Clinical-course outcomes and ALT by EBV DNA load group
Panel B: adjusted negative binomial regression (reference：<10⁴)
Outcome	EBV DNA group (vs <10⁴)	Adjusted RR (95% CI)	P value
Length of stay	10⁴–10⁶	1.06 (0.97–1.15)	0.205
Length of stay	> 10⁶	1.26 (1.11–1.44)	< 0.001
In-hospital fever days	10⁴–10⁶	0.97 (0.77–1.21)	0.765
In-hospital fever days	> 10⁶	1.57 (1.11–2.22)	0.011
Rate ratios are from negative binomial regression adjusted for age group and sex, with the low EBV DNA load group (<10⁴ copies/mL) as the reference. RR > 1 indicates a longer stay or more fever days relative to the reference group; the increase was confined to the high-load group. n = 365. RR, rate ratio; CI, confidence interval; EBV, Epstein–Barr virus.
