# Supplementary material for: Alanine aminotransferase elevation in hospitalized children with infectious mononucleosis: independent associations with Epstein–Barr virus DNA load, age, and sex
Source: Front Pediatr. 2026 Jul 7;14:1901064. doi: 10.3389/fped.2026.1901064 (PMC13385180; doi:10.3389/fped.2026.1901064)
Supplement: Supplementary file 7 [file Table5.xlsx]

## Sheet: Table S5 - Panel A 
Supplementary Table 5. Admission-period sensitivity analysis of the EBV DNA–ln(ALT) association
Panel A: EBV DNA and ALT distribution by admission period
Admission period	n	log10(EBV DNA), median (IQR)	ALT (U/L), median (IQR)	ALT > 40, %
2017–2021	138	4.46 (3.15–5.23)	41.4 (21.5–149.0)	50.7
2022–2025	227	4.54 (3.64–5.45)	63.4 (24.4–159.5)	62.6
P (between periods)	—	0.39	0.20	—
EBV DNA load and ALT did not differ significantly between admission periods, providing no evidence of a detectable temporal shift in these admission measurements. P values from the Wilcoxon rank-sum test. IQR, interquartile range; ALT, alanine aminotransferase; EBV, Epstein–Barr virus.

## Sheet: Table S5 - Panel B 
Supplementary Table 5. Admission-period sensitivity analysis of the EBV DNA–ln(ALT) association
Panel B: EBV DNA–ln(ALT) association by period (adjusted for age, sex)
Model / stratum	β for log10(EBV DNA) (95% CI)	P	Interaction P
Full cohort (primary)	0.32 (0.23–0.40)	< 0.001	—
Adjusted for admission period	0.32 (0.23–0.40)	< 0.001	—
Stratum: 2017–2021 (n = 138)	0.32 (0.19–0.44)	< 0.001	—
Stratum: 2022–2025 (n = 227)	0.31 (0.20–0.43)	< 0.001	0.84
All models were adjusted for age group and sex; the outcome was ln(ALT). β indicates the change in ln(ALT) per 1-unit increase in log10(EBV DNA). The interaction P tests whether the EBV DNA–ALT association differs between the two admission periods (2017–2021 vs 2022–2025). Estimates were similar across the two periods. These findings argue against major temporal confounding by assay changes, alth…
